# Supplementary material for: pH-Sensitive In Situ Gel of Mirtazapine Invasomes for Rectal Drug Delivery: Protruded Bioavailability and Anti-Depressant Efficacy
Source: Pharmaceuticals (Basel). 2024 Jul 24;17(8):978. doi: 10.3390/ph17080978 (PMC11357403; doi:10.3390/ph17080978)
Supplement: Supplementary file 1 [file pharmaceuticals-17-00978-s001.zip]

Archive with 3 entries (2 files):
- pharmaceuticals-3087194-supplementary/
- pharmaceuticals-3087194-supplementary/Figures S1-S11.pdf
- pharmaceuticals-3087194-supplementary/Tables S1-S3.pdf
